# Supplementary material for: Differential modification of the C-terminal tails of different α-tubulins and their importance for microtubule function in vivo
Source: eLife. 2023 Jun 22;12:e87125. doi: 10.7554/eLife.87125 (PMC10335831; doi:10.7554/eLife.87125)
Supplement: Figure 2—source data 1. [file elife-87125-fig2-data1.zip]

Archive with 10 entries (9 files):
- Figure 2-source data 1/
- __MACOSX/._Figure 2-source data 1
- Figure 2-source data 1/Fig.2_sourceData 1_(2).jpg
- __MACOSX/Figure 2-source data 1/._Fig.2_sourceData 1_(2).jpg
- Figure 2-source data 1/.DS_Store
- __MACOSX/Figure 2-source data 1/._.DS_Store
- Figure 2-source data 1/Fig. 2_SourceData 1.pdf
- __MACOSX/Figure 2-source data 1/._Fig. 2_SourceData 1.pdf
- Figure 2-source data 1/Fig.2_sourceData 1_(1).jpg
- __MACOSX/Figure 2-source data 1/._Fig.2_sourceData 1_(1).jpg
