# Supplementary material for: Differential modification of the C-terminal tails of different α-tubulins and their importance for microtubule function in vivo
Source: eLife. 2023 Jun 22;12:e87125. doi: 10.7554/eLife.87125 (PMC10335831; doi:10.7554/eLife.87125)
Supplement: Figure 3—source data 1. [file elife-87125-fig3-data1.zip]

Archive with 44 entries (43 files):
- Figure 3-source data 1-4/
- __MACOSX/._Figure 3-source data 1-4
- Figure 3-source data 1-4/Fig.3_Source data 1(9).jpg
- __MACOSX/Figure 3-source data 1-4/._Fig.3_Source data 1(9).jpg
- Figure 3-source data 1-4/Fig.3_Source data 1(5).jpg
- __MACOSX/Figure 3-source data 1-4/._Fig.3_Source data 1(5).jpg
- Figure 3-source data 1-4/Fig.3_Source data 2(1).jpg
- __MACOSX/Figure 3-source data 1-4/._Fig.3_Source data 2(1).jpg
- Figure 3-source data 1-4/Fig.3_Source data 1(4).jpg
- __MACOSX/Figure 3-source data 1-4/._Fig.3_Source data 1(4).jpg
- Figure 3-source data 1-4/Fig.3_Source data 1(8).jpg
- __MACOSX/Figure 3-source data 1-4/._Fig.3_Source data 1(8).jpg
- Figure 3-source data 1-4/Fig.3_Source data 3(2).jpg
- __MACOSX/Figure 3-source data 1-4/._Fig.3_Source data 3(2).jpg
- Figure 3-source data 1-4/Fig.3_Source data 2(6).jpg
- __MACOSX/Figure 3-source data 1-4/._Fig.3_Source data 2(6).jpg
- Figure 3-source data 1-4/Fig.3_Source data 3(3).jpg
- __MACOSX/Figure 3-source data 1-4/._Fig.3_Source data 3(3).jpg
- Figure 3-source data 1-4/Fig.3_Source data 4(1).jpg
- __MACOSX/Figure 3-source data 1-4/._Fig.3_Source data 4(1).jpg
- Figure 3-source data 1-4/Fig.3_Source data 1(2).jpg
- __MACOSX/Figure 3-source data 1-4/._Fig.3_Source data 1(2).jpg
- Figure 3-source data 1-4/Fig.3_Source data 2(4).jpg
- __MACOSX/Figure 3-source data 1-4/._Fig.3_Source data 2(4).jpg
- Figure 3-source data 1-4/Fig.3_Source data 1(3) and Fig.3_Source data 4(2).jpg
- __MACOSX/Figure 3-source data 1-4/._Fig.3_Source data 1(3) and Fig.3_Source data 4(2).jpg
- Figure 3-source data 1-4/Fig.3_Source data 1(1).jpg
- __MACOSX/Figure 3-source data 1-4/._Fig.3_Source data 1(1).jpg
- Figure 3-source data 1-4/Fig.3_Source data 4(3).jpg
- __MACOSX/Figure 3-source data 1-4/._Fig.3_Source data 4(3).jpg
- Figure 3-source data 1-4/Fig.3_Source data 3(1).jpg
- __MACOSX/Figure 3-source data 1-4/._Fig.3_Source data 3(1).jpg
- Figure 3-source data 1-4/Fig.3_Source data 2(5).jpg
- __MACOSX/Figure 3-source data 1-4/._Fig.3_Source data 2(5).jpg
- Figure 3-source data 1-4/Fig.3_Source data 2(2).jpg
- __MACOSX/Figure 3-source data 1-4/._Fig.3_Source data 2(2).jpg
- Figure 3-source data 1-4/Fig.3_Source data 1(7).jpg
- __MACOSX/Figure 3-source data 1-4/._Fig.3_Source data 1(7).jpg
- Figure 3-source data 1-4/Fig.3_Source data 1(6).jpg
- __MACOSX/Figure 3-source data 1-4/._Fig.3_Source data 1(6).jpg
- Figure 3-source data 1-4/Fig. 3_SourceData 1-4.pdf
- __MACOSX/Figure 3-source data 1-4/._Fig. 3_SourceData 1-4.pdf
- Figure 3-source data 1-4/Fig.3_Source data 2(3).jpg
- __MACOSX/Figure 3-source data 1-4/._Fig.3_Source data 2(3).jpg
