# Supplementary material for: Differential modification of the C-terminal tails of different α-tubulins and their importance for microtubule function in vivo
Source: eLife. 2023 Jun 22;12:e87125. doi: 10.7554/eLife.87125 (PMC10335831; doi:10.7554/eLife.87125)
Supplement: Figure 7—source data 1. [file elife-87125-fig7-data1.zip]

Archive with 22 entries (21 files):
- Figure 7-SourceData 1-2/
- __MACOSX/._Figure 7-SourceData 1-2
- Figure 7-SourceData 1-2/Fig.7_Source data 1(3).jpg
- __MACOSX/Figure 7-SourceData 1-2/._Fig.7_Source data 1(3).jpg
- Figure 7-SourceData 1-2/Fig.7_Source data 1(2).jpg
- __MACOSX/Figure 7-SourceData 1-2/._Fig.7_Source data 1(2).jpg
- Figure 7-SourceData 1-2/Fig.7_Source data 1(5).jpg
- __MACOSX/Figure 7-SourceData 1-2/._Fig.7_Source data 1(5).jpg
- Figure 7-SourceData 1-2/Fig. 7_SourceData 1-2.pdf
- __MACOSX/Figure 7-SourceData 1-2/._Fig. 7_SourceData 1-2.pdf
- Figure 7-SourceData 1-2/Fig.7_Source data 1(4).jpg
- __MACOSX/Figure 7-SourceData 1-2/._Fig.7_Source data 1(4).jpg
- Figure 7-SourceData 1-2/Fig.7_Source data 2(1).jpg
- __MACOSX/Figure 7-SourceData 1-2/._Fig.7_Source data 2(1).jpg
- Figure 7-SourceData 1-2/Fig.7_Source data 2(2).jpg
- __MACOSX/Figure 7-SourceData 1-2/._Fig.7_Source data 2(2).jpg
- Figure 7-SourceData 1-2/Fig.7_Source data 2(3).jpg
- __MACOSX/Figure 7-SourceData 1-2/._Fig.7_Source data 2(3).jpg
- Figure 7-SourceData 1-2/Fig.7_Source data 1(6).jpg
- __MACOSX/Figure 7-SourceData 1-2/._Fig.7_Source data 1(6).jpg
- Figure 7-SourceData 1-2/Fig.7_Source data 1(1).jpg
- __MACOSX/Figure 7-SourceData 1-2/._Fig.7_Source data 1(1).jpg
