# Supplementary material for: Differential modification of the C-terminal tails of different α-tubulins and their importance for microtubule function in vivo
Source: eLife. 2023 Jun 22;12:e87125. doi: 10.7554/eLife.87125 (PMC10335831; doi:10.7554/eLife.87125)
Supplement: Appendix 1—figure 1—source data 1. [file elife-87125-app1-fig1-data1.zip]

Archive with 8 entries (7 files):
- Supplementary Figure 1 SourceData 1/
- __MACOSX/._Supplementary Figure 1 SourceData 1
- Supplementary Figure 1 SourceData 1/Figure S1_SourceData 1.pdf
- __MACOSX/Supplementary Figure 1 SourceData 1/._Figure S1_SourceData 1.pdf
- Supplementary Figure 1 SourceData 1/Supplementary Figure S1_SourceData 1(1).jpg
- __MACOSX/Supplementary Figure 1 SourceData 1/._Supplementary Figure S1_SourceData 1(1).jpg
- Supplementary Figure 1 SourceData 1/Supplementary Figure S1_SourceData 1(2).jpg
- __MACOSX/Supplementary Figure 1 SourceData 1/._Supplementary Figure S1_SourceData 1(2).jpg
