# Supplementary material for: Differential modification of the C-terminal tails of different α-tubulins and their importance for microtubule function in vivo
Source: eLife. 2023 Jun 22;12:e87125. doi: 10.7554/eLife.87125 (PMC10335831; doi:10.7554/eLife.87125)
Supplement: Appendix 1—figure 2—source data 1. [file elife-87125-app1-fig2-data1.zip]

Archive with 9 entries (6 files):
- Appendix 1 - Figure 2 - SourceData 1/
- Appendix 1 - Figure 2 - SourceData 1/Appendix 1 - Figure 2 - SourceData 2.jpg
- __MACOSX/
- __MACOSX/Appendix 1 - Figure 2 - SourceData 1/
- __MACOSX/Appendix 1 - Figure 2 - SourceData 1/._Appendix 1 - Figure 2 - SourceData 2.jpg
- Appendix 1 - Figure 2 - SourceData 1/Appendix 1 - Figure 2 - SourceData 3.jpg
- __MACOSX/Appendix 1 - Figure 2 - SourceData 1/._Appendix 1 - Figure 2 - SourceData 3.jpg
- Appendix 1 - Figure 2 - SourceData 1/Appendix 1 - Figure 2 - SourceData 1.pdf
- __MACOSX/Appendix 1 - Figure 2 - SourceData 1/._Appendix 1 - Figure 2 - SourceData 1.pdf
